# Supplementary material for: Clinical Outcomes on Home Parenteral Support for Patients with Benign Chronic Intestinal Failure: Systematic Review and Meta-Analysis
Source: Nutrients. 2026 Jul 1;18(13):2123. doi: 10.3390/nu18132123 (PMC13363228; doi:10.3390/nu18132123)
Supplement: Supplementary file 1 [file nutrients-18-02123-s001.zip]

Archive with 1 entries (1 files):
- nutrients-4393845-supplementary.pdf
